# Supplementary material for: Monomer conversion, dimensional stability, strength, modulus, surface apatite precipitation and wear of novel, reactive calcium phosphate and polylysine-containing dental composites
Source: PLoS One. 2017 Nov 14;12(11):e0187757. doi: 10.1371/journal.pone.0187757 (PMC5685583; doi:10.1371/journal.pone.0187757)
Supplement: S1 File — Experimental and commercial dental composites raw data. (XLSX) [file pone.0187757.s001.xlsx]

## Sheet: Monomer conversion
	Monomer conversion (%)			F1	F2	Z250
				74.708	75.737	55.08
				71.85	76.365	49.45
				71.395	69.336	57.47
				71.921	68.417	52.3
				71.884	69.427	55.76
			Mean	72.3516	71.8564	54.012
			SD	1.33448	3.85585	3.15819
			CI	1.1697	3.37974	2.76823
	Calculated polymyerization shrinkage (vol%)
				F1	F2
				2.26729	2.29852
				2.18055	2.31758
				2.16675	2.10426
				2.18271	2.07637
				2.40203	2.10702
			Mean	2.23987	2.18075
			SD	0.0989707	0.11702
			CI	0.0867501	0.102571

## Sheet: Mass and volume changes
								0.515278	0.246227						0.561542	0.269519						0.556821	0.265913
	Z250		Sample 1							Sample 2							Sample 3								Mean %M	SD	95 %CI	Mean %V	SD %V	95 %CI
time	time (hour)	sqr time	Mass		Temprature	Density	Volume	% Mass change	% Vol change	Mass		Temprature	Density	Volume	% Mass change	% Vol change	Mass		Temprature	Density	Volume	% Mass change	% Vol change
			Dry	Wet						Dry	Wet						Dry	Wet
0h	0	0	0.5155	0.2696	0.9974	2.08961	0.246801	0.0431262	0.233255	0.5619	0.2927	0.9974	2.08056	0.270186	0.0637659	0.24773	0.557	0.291	0.9974	2.08723	0.266975	0.0320889	0.399373		0.046327	0.0160793	0.0181951	0.293453	0.0920147	0.104123
1h	1	1	0.5156	0.27	0.9974	2.09257	0.2465	0.0625332	0.11097	0.5614	0.2934	0.9974	2.08802	0.268982	-0.0252746	-0.199139	0.5571	0.2925	0.9974	2.09864	0.265569	0.050048	-0.129045		0.0291022	0.0475037	0.0537545	0.11097	0.162628	0.184028
2h	2	1.41421	0.5156	0.2702	0.9974	2.09428	0.246299	0.0625332	0.0294461	0.5622	0.2932	0.9974	2.08322	0.269986	0.11719	0.173252	0.5573	0.292	0.9974	2.09386	0.266272	0.0859662	0.135164		0.0885632	0.0274209	0.0310291	0.112621	0.0745063	0.0843103
4h	4	2	0.5157	0.2707	0.9974	2.0981	0.245898	0.0819402	-0.133601	0.5622	0.2932	0.9974	2.08322	0.269986	0.11719	0.173252	0.5573	0.2919	0.9974	2.09307	0.266372	0.0859662	0.172908		0.0950322	0.0192947	0.0218336	0.070853	0.177063	0.200361
1d	24	4.89898	0.517	0.2697	0.99725	2.08352	0.248243	0.334231	0.819101	0.5635	0.2929	0.99725	2.07538	0.271632	0.348696	0.784253	0.5585	0.2913	0.99725	2.08314	0.268219	0.301475	0.86749		0.328134	0.0241935	0.0273771	0.823615	0.0418017	0.0473022
2d	48	6.9282	0.5175	0.2699	0.9973	2.08311	0.248532	0.431266	0.936338	0.5641	0.293	0.9973	2.07387	0.272121	0.455544	0.965409	0.5592	0.2914	0.9973	2.08118	0.268808	0.427189	1.08891		0.438	0.0153302	0.0173474	0.996887	0.081013	0.0916731
1w	168	12.9615	0.5192	0.2714	0.99744	2.08856	0.248698	0.761185	1.00367	0.5658	0.2942	0.99744	2.07658	0.272584	0.758282	1.13741	0.5609	0.2925	0.99744	2.08313	0.269373	0.732493	1.30116		0.750654	0.0157943	0.0178726	1.14742	0.148998	0.168604
2w	336	18.3303	0.5199	0.2714	0.99756	2.08574	0.24937	0.897035	1.2768	0.5669	0.2947	0.99756	2.07628	0.273153	0.954171	1.34863	0.5619	0.2931	0.99756	2.08399	0.269742	0.912084	1.43992		0.921097	0.0296155	0.0335124	1.35511	0.0817535	0.0925111
3w	504	22.4499	0.5205	0.2713	0.99737	2.08188	0.250121	1.01348	1.58145	0.5675	0.2946	0.99737	2.07275	0.273908	1.06102	1.62864	0.5623	0.2929	0.99737	2.08044	0.270395	0.98392	1.68574		1.01947	0.038898	0.0440164	1.63194	0.0522195	0.0590909
4w	672	25.923	0.5206	0.2713	0.99735	2.08141	0.250226	1.03288	1.62426	0.5677	0.2947	0.99735	2.07268	0.274014	1.09664	1.66792	0.5626	0.2931	0.99735	2.08073	0.270501	1.0378	1.72552		1.05577	0.0354743	0.0401422	1.67257	0.0507929	0.0574765
5w	840	28.9828	0.5207	0.2714	0.99725	2.0816	0.250251	1.05229	1.63446	0.5679	0.2949	0.99725	2.0732	0.274042	1.13225	1.67813	0.5628	0.2932	0.99725	2.08049	0.270629	1.07372	1.77349		1.08609	0.0413914	0.0468379	1.69536	0.0710968	0.0804521
6w	1008	31.749	0.5208	0.2718	0.9973	2.08461	0.249937	1.0717	1.50706	0.568	0.2953	0.9973	2.07595	0.273727	1.15006	1.56129	0.5629	0.2937	0.9973	2.08406	0.270213	1.09167	1.61739		1.10448	0.0407201	0.0460783	1.56191	0.0551653	0.0624243
7w	1176	34.2929	0.5209	0.2722	0.99715	2.08721	0.249674	1.0911	1.40003	0.5682	0.2956	0.99715	2.07713	0.273667	1.18568	1.53934	0.5631	0.294	0.99715	2.08526	0.270154	1.12759	1.59494		1.13479	0.0476953	0.0539713	1.51144	0.100404	0.113616
								0.531303	0.255287						0.560332	0.268111						0.476848	0.229339
	F1		Sample 1							Sample 2							Sample 3								Mean %M	SD %M	95 %CI	Mean %V	SD %V	95 %CI
time	time (hour)	sqr time	Mass		Temprature	Density	Volume	% Mass change	% Vol change	Mass		Temprature	Density	Volume	% Mass change	% Vol change	Mass		Temprature	Density	Volume	% Mass change	% Vol change
			Dry	Wet						Dry	Wet						Dry	Wet
0h	0	0	0.5317	0.2762	0.9974	2.07431	0.256436	0.0748123	0.45031	0.5607	0.2928	0.9974	2.08619	0.268882	0.0656958	0.287371	0.4772	0.2481	0.9974	2.07622	0.229939	0.0737228	0.261675		0.0714103	0.00497881	0.00563395	0.333118	0.102301	0.115762
1h	1	1	0.5317	0.2771	0.9974	2.08164	0.255533	0.0748123	0.0964731	0.5606	0.2933	0.9974	2.0905	0.268279	0.0478492	0.0627629	0.4773	0.2486	0.9974	2.08028	0.229538	0.0946938	0.0866218		0.0724518	0.0235113	0.0266051	0.0819526	0.0173334	0.0196142
2h	2	1.41421	0.5316	0.2772	0.9974	2.08288	0.255332	0.0559907	0.0178427	0.5608	0.2934	0.9974	2.09046	0.26838	0.0835423	0.100198	0.4772	0.2486	0.9974	2.08076	0.229438	0.0737228	0.0428586		0.0710853	0.0139639	0.0158014	0.0536329	0.0422214	0.0477771
4h	4	2	0.5317	0.277	0.9974	2.08082	0.255633	0.0748123	0.135788	0.5608	0.2936	0.9974	2.09203	0.268179	0.0835423	0.0253283	0.4773	0.2486	0.9974	2.08028	0.229538	0.0946938	0.0866218		0.0843495	0.00996528	0.0112766	0.0825795	0.0553408	0.0626229
1d	24	4.89898	0.5332	0.277	0.99725	2.07417	0.257177	0.357137	0.740685	0.5623	0.2935	0.99725	2.08483	0.269825	0.351241	0.639436	0.479	0.2488	0.99725	2.07378	0.231078	0.451201	0.758242		0.386526	0.0560875	0.0634678	0.712788	0.0641283	0.0725667
2d	48	6.9282	0.534	0.2771	0.9973	2.07172	0.257867	0.507711	1.01086	0.5631	0.2936	0.9973	2.08248	0.270515	0.494013	0.896453	0.4797	0.249	0.9973	2.07241	0.231569	0.597998	0.972023		0.533241	0.0564983	0.0639327	0.959779	0.058179	0.0658346
1w	168	12.9615	0.5364	0.2787	0.99744	2.07486	0.258634	0.959431	1.31118	0.5652	0.2951	0.99744	2.08589	0.271079	0.868791	1.10687	0.4819	0.2505	0.99744	2.07591	0.232239	1.05936	1.26416		0.962528	0.0953225	0.107866	1.2274	0.106997	0.121077
2w	336	18.3303	0.538	0.28	0.99756	2.07888	0.258904	1.26058	1.4169	0.5668	0.2962	0.99756	2.08818	0.271548	1.15434	1.28184	0.4835	0.2518	0.99756	2.08035	0.232512	1.3949	1.38324		1.26994	0.120553	0.136416	1.36066	0.0703049	0.079556
3w	504	22.4499	0.5393	0.2808	0.99737	2.07948	0.259455	1.50526	1.63283	0.5682	0.2969	0.99737	2.08754	0.272302	1.40419	1.56321	0.4844	0.2523	0.99737	2.08024	0.232957	1.58364	1.57763		1.49769	0.0899629	0.101801	1.59122	0.0367454	0.0415805
4w	672	25.923	0.5399	0.2811	0.99735	2.07934	0.259761	1.61819	1.75282	0.5688	0.2973	0.99735	2.08816	0.272508	1.51127	1.64012	0.4849	0.2526	0.99735	2.08055	0.233163	1.68849	1.6672		1.60598	0.0892403	0.100983	1.68671	0.0588284	0.0665694
5w	840	28.9828	0.5405	0.2813	0.99725	2.07823	0.260189	1.73112	1.92032	0.569	0.2971	0.99725	2.08562	0.272937	1.54696	1.80008	0.4855	0.253	0.99725	2.08112	0.233387	1.81432	1.76495		1.69747	0.136819	0.154822	1.82845	0.0814761	0.0921972
6w	1008	31.749	0.5411	0.2823	0.9973	2.08385	0.259774	1.84405	1.75793	0.5698	0.2981	0.9973	2.09019	0.272723	1.68973	1.7201	0.4858	0.2533	0.9973	2.08251	0.233375	1.87723	1.75984		1.80367	0.100058	0.113224	1.74595	0.0224136	0.025363
7w	1176	34.2929	0.5417	0.2832	0.99715	2.08826	0.259512	1.95698	1.65528	0.5706	0.299	0.99715	2.09358	0.272664	1.83251	1.69797	0.4867	0.2543	0.99715	2.08695	0.23331	2.06597	1.73139		1.95182	0.116818	0.132189	1.69488	0.0381525	0.0431729
								0.481862	0.23449						0.497692	0.241672						0.496834	0.241582
	F2		Sample 1							Sample 2							Sample 3								Mean %M	SD %M	95 %CI	Mean %V	SD %V	95 %CI
time	time (hour)	sqr time	Mass		Temprature	Density	Volume	% Mass change	% Vol change	Mass		Temprature	Density	Volume	% Mass change	% Vol change	Mass		Temprature	Density	Volume	% Mass change	% Vol change
			Dry	Wet						Dry	Wet						Dry	Wet
0h	0	0	0.4824	0.2483	0.9974	2.05403	0.234958	0.111651	0.199462	0.4982	0.2567	0.9974	2.0563	0.242385	0.102047	0.294878	0.4973	0.2562	0.9974	2.05599	0.241983	0.0938076	0.16625		0.102502	0.00893016	0.0101052	0.220197	0.066774	0.0755605
1h	1	1	0.4822	0.2484	0.9974	2.05581	0.234657	0.0701449	0.0710559	0.4981	0.2569	0.9974	2.05844	0.242084	0.0819539	0.170288	0.4973	0.2563	0.9974	2.05684	0.241883	0.0938076	0.124704		0.0819688	0.0118314	0.0133882	0.122016	0.0496707	0.0562067
2h	2	1.41421	0.4823	0.2484	0.9974	2.05536	0.234757	0.0908977	0.113858	0.4981	0.2569	0.9974	2.05844	0.242084	0.0819539	0.170288	0.4973	0.2563	0.9974	2.05684	0.241883	0.0938076	0.124704		0.0888864	0.00617752	0.0069904	0.136283	0.0299442	0.0338844
4h	4	2	0.4824	0.2484	0.9974	2.0549	0.234857	0.111651	0.15666	0.4982	0.2574	0.9974	2.06227	0.241682	0.102047	0.00416832	0.4976	0.2566	0.9974	2.05808	0.241883	0.15419	0.124704		0.122629	0.0277512	0.0314028	0.0951775	0.0804195	0.0910015
1d	24	4.89898	0.4843	0.2486	0.99725	2.04781	0.236599	0.505954	0.899486	0.5	0.2573	0.99725	2.05322	0.243626	0.463716	0.808417	0.4996	0.2567	0.99725	2.04989	0.243827	0.556739	0.929266		0.508803	0.0465769	0.0527057	0.879056	0.0629618	0.0712467
2d	48	6.9282	0.4852	0.249	0.9973	2.04738	0.237089	0.69273	1.10845	0.501	0.2578	0.9973	2.0532	0.244116	0.664643	1.01103	0.5006	0.2572	0.9973	2.04988	0.244316	0.758013	1.13195		0.705129	0.047904	0.0542075	1.08381	0.0641168	0.0725536
1w	168	12.9615	0.4884	0.251	0.99744	2.05075	0.23826	1.35682	1.60785	0.5042	0.2597	0.99744	2.05561	0.245386	1.30761	1.5367	0.5038	0.259	0.99744	2.05147	0.245687	1.40209	1.69935		1.35551	0.047254	0.0534719	1.61463	0.0815371	0.0922662
2w	336	18.3303	0.491	0.2527	0.99756	2.05413	0.239135	1.89639	1.98077	0.5069	0.2612	0.99756	2.05678	0.246561	1.85012	2.02275	0.5066	0.2607	0.99756	2.05389	0.246761	1.96566	2.14403		1.90406	0.0581525	0.0658045	2.04918	0.08478	0.0959359
3w	504	22.4499	0.4927	0.2536	0.99737	2.05395	0.239983	2.24919	2.34264	0.5085	0.2621	0.99737	2.05701	0.24731	2.1716	2.33293	0.5083	0.2614	0.99737	2.05204	0.247812	2.30783	2.57898		2.24287	0.0683335	0.0773252	2.41818	0.139338	0.157672
4w	672	25.923	0.4937	0.2533	0.99735	2.04695	0.241293	2.45672	2.90115	0.5097	0.2621	0.99735	2.05184	0.24852	2.41271	2.83337	0.5092	0.2611	0.99735	2.0457	0.249022	2.48897	3.07961		2.4528	0.0382817	0.043319	2.93804	0.127199	0.143936
5w	840	28.9828	0.4944	0.2531	0.99725	2.04201	0.242221	2.60199	3.29676	0.5101	0.2616	0.99725	2.04581	0.249448	2.49308	3.21752	0.5096	0.2607	0.99725	2.04052	0.24985	2.56948	3.42237		2.55485	0.0559084	0.0632651	3.31222	0.103299	0.116891
6w	1008	31.749	0.4944	0.2528	0.9973	2.03958	0.24251	2.60199	3.41999	0.5104	0.2614	0.9973	2.043	0.249937	2.55336	3.42001	0.51	0.2605	0.9973	2.03732	0.250439	2.64999	3.66648		2.60178	0.0483166	0.0546743	3.50216	0.142305	0.16103
7w	1176	34.2929	0.4945	0.2526	0.99715	2.03715	0.242847	2.62274	3.56401	0.5106	0.2613	0.99715	2.04104	0.250276	2.59355	3.5602	0.5101	0.2605	0.99715	2.03659	0.250577	2.67012	3.72365		2.6288	0.0386453	0.0437305	3.61595	0.0932863	0.105561
								0.439542	0.248151						0.442349	0.249638						0.448155	0.253261
	Gradia		Sample 1							Sample 2							Sample 3								Mean %M	SD %M	95 %CI	Mean %V	SD %V	95 %CI
time	time (hour)	sqr time	Mass		Temprature	Density	Volume	% Mass change	% Vol change	Mass		Temprature	Density	Volume	% Mass change	% Vol change	Mass		Temprature	Density	Volume	% Mass change	% Vol change
			Dry	Wet						Dry	Wet						Dry	Wet
0h	0	0	0.4396	0.1924	0.99699	1.77203	0.248208	0.0133086	0.0230161	0.4425	0.1935	0.99699	1.77083	0.250015	0.034145	0.151011	0.4482	0.196	0.99699	1.77088	0.253228	0.0101188	-0.0129148		0.0191908	0.0130486	0.0147656	0.0537042	0.0861641	0.097502
1h	1	1	0.4399	0.1925	0.99727	1.7723	0.248339	0.0815615	0.0758012	0.4426	0.1938	0.99727	1.77315	0.249744	0.0567516	0.0424383	0.4484	0.1961	0.99727	1.77146	0.253257	0.0547462	-0.00138682		0.0643531	0.0149366	0.016902	0.0389509	0.038712	0.0438059
2h	2	1.41421	0.4399	0.1924	0.99727	1.77159	0.248439	0.0815615	0.116252	0.4427	0.1937	0.99727	1.77212	0.249945	0.0793582	0.122858	0.4487	0.1961	0.99727	1.77055	0.253559	0.121687	0.117518		0.0942024	0.0238282	0.0269637	0.118876	0.00350628	0.00396765
4h	4	2	0.4401	0.1927	0.99722	1.77302	0.248351	0.127063	0.080825	0.4429	0.194	0.99722	1.77355	0.249857	0.124571	0.0876724	0.4488	0.1962	0.99722	1.77085	0.253571	0.144001	0.122543		0.131879	0.0105721	0.0119632	0.0970136	0.022373	0.025317
1d	24	4.89898	0.441	0.1927	0.99756	1.77081	0.24917	0.331822	0.410626	0.4439	0.194	0.99756	1.77104	0.250775	0.350637	0.455501	0.4498	0.1963	0.99756	1.7691	0.254388	0.367138	0.444987		0.349866	0.0176707	0.0199959	0.437038	0.0234696	0.0265579
2d	48	6.9282	0.4417	0.1929	0.99766	1.77024	0.249646	0.491079	0.602725	0.4445	0.1942	0.99766	1.77078	0.251152	0.486277	0.606197	0.4505	0.1967	0.99766	1.76994	0.254663	0.523334	0.553765		0.50023	0.0201525	0.0228043	0.587562	0.0293211	0.0331793
1w	168	12.9615	0.4433	0.1937	0.9974	1.77049	0.250515	0.855095	0.952548	0.446	0.1949	0.9974	1.77064	0.25202	0.825376	0.954092	0.452	0.1974	0.9974	1.76979	0.255533	0.85804	0.897045		0.84617	0.0180689	0.0204465	0.934562	0.0324993	0.0367758
2w	336	18.3303	0.444	0.1944	0.99759	1.77362	0.250467	1.01435	0.933297	0.4466	0.1954	0.99759	1.77265	0.252072	0.961015	0.975038	0.4528	0.1979	0.99759	1.77117	0.255785	1.03655	0.996672		1.00397	0.0388225	0.043931	0.968336	0.0322144	0.0364534
3w	504	22.4499	0.4443	0.194	0.99732	1.76938	0.251237	1.0826	1.2438	0.4469	0.1953	0.99732	1.77054	0.252542	1.02883	1.16324	0.4531	0.1979	0.99732	1.76978	0.256156	1.10349	1.14295		1.07164	0.0385163	0.0435845	1.18333	0.053343	0.0603622
4w	672	25.923	0.4446	0.1948	0.99715	1.77382	0.250778	1.15086	1.0588	0.4471	0.1959	0.99715	1.77385	0.252184	1.07405	1.01965	0.4533	0.1985	0.99715	1.77304	0.255798	1.14812	1.00165		1.12434	0.043577	0.0493111	1.0267	0.0292198	0.0330648
5w	840	28.9828	0.4446	0.1946	0.99715	1.7724	0.250979	1.15086	1.13971	0.4472	0.1958	0.99715	1.77283	0.252384	1.09665	1.10008	0.4534	0.1985	0.99715	1.77273	0.255898	1.17043	1.04129		1.13931	0.0382194	0.0432485	1.09369	0.0495202	0.0560364
6w	1008	31.749	0.4445	0.1952	0.99749	1.77758	0.250191	1.12811	0.822102	0.4471	0.196	0.99749	1.77516	0.251997	1.07405	0.944972	0.4534	0.1986	0.99749	1.77403	0.25571	1.17043	0.967183		1.1242	0.0483112	0.0546682	0.911419	0.078144	0.0884266
7w	1176	34.2929	0.4448	0.195	0.9974	1.77506	0.250715	1.19636	1.03344	0.4473	0.196	0.9974	1.77438	0.252221	1.11926	1.0345	0.4535	0.1985	0.9974	1.77287	0.255934	1.19275	1.05556		1.16946	0.0435072	0.0492322	1.04117	0.0124783	0.0141203

## Sheet: Biaxial flexural strength
			F1 SBF	F1 Water	F2 SBF	F2 Water											F1 SBF	F1 Water	F2 SBF	F2 Water
	BFS 0D		137.944	137.944	107.674	107.674									Modulus 0D		8.43423	8.43423	5.99537	5.99537
			141.806	141.806	100.871	100.871											8.55542	8.55542	6.3517	6.3517
			139.677	139.677	99.6872	99.6872											8.3312	8.3312	6.27576	6.27576
			149.061	149.061	117.611	117.611											8.48286	8.48286	6.35508	6.35508
			152.524	152.524	95.6889	95.6889											8.13929	8.13929	6.20492	6.20492
			146.377	146.377	107.779	107.779											8.78418	8.78418	6.37694	6.37694
			153.94	153.94	112.545	112.545											8.42539	8.42539	6.03426	6.03426
			127.332	127.332	98.0447	98.0447											8.08864	8.08864	6.71081	6.71081
		mean	143.583	143.583	104.988	104.988										mean	8.40515	8.40515	6.28811	6.28811
		SD	8.77766	8.77766	7.66424	7.66424										SD	0.223565	0.223565	0.224342	0.224342
		CI	6.08261	6.08261	5.31104	5.31104										CI	0.154922	0.154922	0.155461	0.155461
			F1 SBF	F1 Water	F2 SBF	F2 Water											F1 SBF	F1 Water	F2 SBF	F2 Water
	BFS 1W		125.789	106.666	100.651	94.225									Modulus 1W		5.62172	5.47968	4.7336	4.89099
			116.363	104.087	98.5413	110.998											5.48133	5.64001	4.66265	5.07269
			114.084	125.872	97.7479	106.035											5.77593	6.07428	4.74597	5.3
			119.401	127.623	87.243	101.336											6.06132	5.88044	4.50303	4.67018
			123.913	131.547	95.4474	100.937											6.28865	5.64434	4.57588	4.78753
			120.007	115.262	81.7034	102.929											5.91027	6.35102	4.43821	4.8748
			126.927	120.133	102.253	104.563											5.64154	6.10709	4.78663	5.01611
			127.622	128.043	99.9403	104.459											5.92653	5.59843	4.55374	4.86167
		mean	121.763	119.904	95.4409	103.185										mean	5.83841	5.84691	4.62496	4.93425
		SD	5.05139	10.3097	7.21757	4.80337										SD	0.262531	0.305914	0.126054	0.193307
		CI	3.50043	7.14424	5.00152	3.32857										CI	0.181924	0.211988	0.087351	0.133955
			F1 SBF	F1 Water	F2 SBF	F2 Water											F1 SBF	F1 Water	F2 SBF	F2 Water
	BFS 4W		102.781	108.314	77.0853	81.1297									Modulus 4W		5.04829	5.04829	3.43993	3.66704
			99.7369	116.777	76.9378	84.1728											4.39312	4.39312	3.23268	3.68824
			105.215	109.466	79.9416	77.5104											3.9867	3.9867	3.10712	3.62693
			110.029	78.4917	76.3945	112.602											5.19737	5.19737	3.23791	5.20928
			112.722	80.3269	75.6483	108.56											5.48756	5.48756	3.40284	4.91078
			109.089	108.627	78.5999	79.8703											4.65823	4.65823	3.22294	3.35575
			119.648	121.424	78.5313	74.3267											5.16374	5.16374	3.39894	3.42052
			114.775	108.513	76.9755	74.169											5.52609	5.52609	3.40284	3.34788
		mean	109.249	103.992	77.5143	86.5426										mean	4.93264	4.93264	3.30565	3.9033
		SD	6.5461	15.8934	1.39628	15.2466										SD	0.54224	0.54224	0.12059	0.73099
		CI	4.53621	11.0136	0.967574	10.5653										CI	0.375753	0.375753	0.0835649	0.50655

## Sheet: Mass and volume loss
		Mass loss	F1	F2	Z250	Gradia		Vol loss	F1	F2	Z250	Gradia
			0.479882	0.506688	0.422265	0.989431			0.475949	0.619084	0.371159	0.923463
			0.42061	0.883739	0.31679	0.939177			0.305466	0.802596	0.356564	1.15598
			0.513769	0.746269	0.248624	0.617556			0.361419	0.718978	0.398163	0.74709
			0.508444	0.509804	0.58701	1.03717			0.393684	0.559732	0.524635	1.1545
			0.496366	0.752508	0.496366	1.20426			0.565538	0.511482	0.565538	1.11989
			0.584134	0.819193	0.584134	0.740607			0.561381	0.955713	0.561381	0.617914
			0.538833	0.820767	0.538833	1.29435			0.630612	0.66155	0.630612	1.19836
			0.585544	0.575374	0.585544	1.56317			0.620664	0.474139	0.658828	1.56941
		mean	0.515948	0.701793	0.472446	1.04822		mean	0.489339	0.662909	0.50836	1.06083
		SD	0.0545781	0.149523	0.131047	0.303708		SD	0.124041	0.160144	0.118286	0.295772
		CI	0.03782	0.103612	0.0908093	0.210455		CI	0.0859543	0.110972	0.0819665	0.204956

## Sheet: Surface roughness
					Initial Ra	F1	F2	Z250	Gradia		Final Ra	F1	F2	Z250	Gradia
						0.958333	1.711	0.327333	0.422			15.579	14.6795	4.3525	8.7085
						0.715667	1.79733	0.22	0.375667			14.605	12.632	4.9985	7.418
						1.35967	1.37967	0.23	0.339333			14.8515	9.933	4.1825	9.0385
						1.119	1.803	0.173	0.458			13.836	10.068	5.412	10.9995
						0.875667	1.537	0.254667	0.429333			13.774	9.769	4.1185	8.7545
						0.832	1.563	0.239	0.460667			15.08	10.4085	4.5725	8.5835
						0.854333	1.77667	0.235333	0.316667			14.876	10.709	4.424	6.7065
						1.404	1.715	0.334	0.377667			14.99	10.281	4.8755	8.2825
					Mean	1.01483	1.66033	0.251667	0.397417		Mean	14.6989	11.06	4.617	8.56144
					SD	0.254238	0.151973	0.0542496	0.0535207		SD	0.617374	1.71745	0.445753	1.25682
					CI	0.176175	0.10531	0.0375923	0.0370873		CI	0.427811	1.19011	0.308886	0.870916
